# Supplementary material for: Olfactory receptor genes cooperate with protocadherin genes in human extreme obesity
Source: Genes Nutr. 2015 May 6;10(4):16. doi: 10.1007/s12263-015-0465-3 (PMC4420755; doi:10.1007/s12263-015-0465-3)
Supplement: Supplementary file 1 — List of genes coexpressed with PCDH gene clusters. Microarray analysis results stored in public databases were analyzed for genes showing coexpression with the different PCDH gene clusters (XLSX 13 kb) [file 12263_2015_465_MOESM1_ESM.xlsx]

## Sheet: Sheet1
Coexpression gene set
PCDH alpha cluster			PCDH beta cluster			PCDH gamma cluster
Gene	Entrez ID		Gene	Entrez ID		Gene	Entrez ID
GABBR2	9568		AP1G1	164		KCNA6	3742
MINK1	50488		APLP1	333		PRKCH	5583
NTRK3	4916		PHC1	1911		FAM195B	348262
ENC1	8507		EGFR	1956		C14orf28	122525
ANP32C	23520		EIF4EBP1	1978		ENPP1	5167
HFE	3077		HOXD3	3232		ZFP30	22835
DTX3	196403		HOXD4	3233		NDUFA7	4701
ARHGAP26	23092		MSH5	4439		MEF2C	4208
BCAP29	55973		NFIB	4781		BOP1	23246
GRK6	2870		NFRKB	4798		FNBP1	23048
DOPEY2	9980		PDE4D	5144		FABP7	2173
CLDN14	23562		PIM1	5292		NTM	50863
B9D2	80776		PPARD	5467		ZDHHC14	79683
SNCA	6622		PRKX	5613		GBF1	8729
OASL	8638		SOX4	6659		CYP27A1	1593
SEMA6D	80031		ZNF43	7594		NAP1L2	4674
OBSL1	23363		ZNF85	7639		PDE8A	5151
NCDN	23154		PRRC2A	7916		MYO1H	283446
MAB21L2	10586		HIST1H4I	8294		TSKU	25987
CSF2RA	1438		HIST1H2AM	8336		PPBP	5473
MLLT10	8028		HIST1H4A	8359		KIF1A	547
TFCP2L1	29842		HIST1H4D	8360		MRPL35	51318
FBXO9	26268		HIST1H4F	8361		BDH2	56898
SYN1	6853		HIST1H4K	8362		DDX26B	203522
MAPK13	5603		HIST1H4J	8363		LETM2	137994
RGS4	5999		HIST1H4C	8364		KLHL13	90293
RORA	6095		HIST1H4H	8365		THBS2	7058
PTPN21	11099		HIST1H4B	8366		MMP16	4325
RAPGEF1	2889		HIST1H4E	8367		ATAT1	79969
PATZ1	23598		HIST1H4L	8368		LPP	4026
CLN6	54982		HIST2H4A	8370		CPT1A	1374
AOC3	8639		ZNF282	8427		PARP12	64761
SMG7	9887		CHST1	8534		RALGPS1	9649
PDK3	5165		ECEL1	9427		SLC24A3	57419
COL4A3BP	10087		TP53I3	9540		TMEM170A	124491
TAF15	8148		MDC1	9656		SYT5	6861
SCARB2	950		ZBTB40	9923		ZMYND8	23613
NPTX1	4884		RCL1	10171		COL8A1	1295
PLEKHA5	54477		EFS	10278		MYO9A	4649
CDK16	5127		ZNF274	10782		GMEB1	10691
TGFB1I1	7041		TMSB15A	11013		GFRA3	2676
NRXN3	9369		PPM1E	22843		ZFPM2	23414
WISP1	8840		LPHN1	22859		TCF7L2	6934
JRK	8629		GGA3	23163		CUL3	8452
STK24	8428		KIAA0922	23240		TGFB2	7042
IFT88	8100		NCAPD3	23310		S100A3	6274
PIK3R1	5295		TENM4	26011		ZNF175	7728
FGFR2	2263		DENND2A	27147		TAF9B	51616
SPTBN1	6711		CDON	50937		ALG14	199857
ITFG1	81533		GULP1	51454		VPS13B	157680
ITPR2	3709		HYDIN	54768		ING1	3621
TNIK	23043		ELOVL2	54898		CNN3	1266
FECH	2235		QRSL1	55278		CERK	64781
CCDC57	284001		BBX	56987		MYO10	4651
CPE	1363		MKL2	57496		ATP8B2	57198
FARP1	10160		RANBP10	57610		BCHE	590
IGF2R	3482		FAM160B2	64760		GNG12	55970
GABRB3	2562		NT5DC2	64943		TMEM8B	51754
IMPACT	55364		SUV39H2	79723		TBCCD1	55171
INSR	3643		CDT1	81620		ASTN1	460
ADRBK1	156		RSAD2	91543		PRKAR1A	5573
TMEM9B	56674		HIST4H4	121504		PMPCB	9512
ATHL1	80162		TET3	200424		SGTB	54557
LAMA5	3911		TMSB15B	286527		RTN1	6252
TAS2R4	50832		AGRN	375790		IFIT3	3437
TYRO3	7301		SAPCD1	401251
TLX2	3196		HIST2H4B	554313
EFCAB14	9813		PHC1P1	653441
TRIO	7204		HYDIN2	790898
COA1	55744		CD24	100133941
H3F3AP4	440926
H3F3B	3021
MUC5B	727897
ATP13A1	57130
H3F3A	3020
MUC5AC	4586
COBLL1	22837
PRPF31	26121
PGAP1	80055
ARTN	9048
LYPLA1	10434
PHLDA1	22822
PDX1	3651
