# Supplementary material for: Olfactory receptor genes cooperate with protocadherin genes in human extreme obesity
Source: Genes Nutr. 2015 May 6;10(4):16. doi: 10.1007/s12263-015-0465-3 (PMC4420755; doi:10.1007/s12263-015-0465-3)
Supplement: Supplementary file 2 — Functional annotation analysis of genes coexpressed with PCDH gene clusters. The genes that coexpress with PCDH gene clusters were analyzed with regard to annotated function using DAVID (XLSX 21 kb) [file 12263_2015_465_MOESM2_ESM.xlsx]

## Sheet: Sheet1
	DAVID Category	Term	Count	%	Genes	PValue	Fold Enrichment	Benjamini
PCDH beta cluster set / background : PCDH all custer sets
	SP_PIR_KEYWORDS	dna-binding	17	31.4815	4798, 56987, 7594, 6659, 9923, 653441, 1911, 8360, 8362, 121504, 8361, 8364, 8363, 8366, 4781, 8365, 554313, 8368, 8367, 8427, 81620, 8370, 4439, 5467, 8294, 7639, 8336, 3233, 3232, 8359, 10782	0.00115761	2.01075	0.139788
	SP_PIR_KEYWORDS	nucleus	24	44.4444	4798, 56987, 79723, 7594, 6659, 10171, 9923, 653441, 1911, 8360, 8362, 121504, 8361, 8364, 8363, 8366, 4781, 8365, 8368, 554313, 8367, 9656, 8427, 81620, 57496, 8370, 22843, 5467, 7916, 5292, 8294, 7639, 8336, 23310, 3233, 3232, 8359, 10782	0.00316733	1.6	0.186332
	SP_PIR_KEYWORDS	transcription regulation	13	24.0741	56987, 79723, 8427, 57496, 7594, 6659, 9923, 5467, 7639, 3233, 3232, 4781, 10782	0.0125426	1.90667	0.421287
	SP_PIR_KEYWORDS	Transcription	13	24.0741	56987, 79723, 8427, 57496, 7594, 6659, 9923, 5467, 7639, 3233, 3232, 4781, 10782	0.0125426	1.90667	0.421287
	SP_PIR_KEYWORDS	DNA binding	9	16.6667	4798, 7594, 6659, 8370, 5467, 8360, 121504, 8362, 8361, 7639, 8364, 8294, 8336, 8363, 3233, 8366, 3232, 8365, 8359, 554313, 8368, 8367	0.012643	2.35714	0.338679
	SP_PIR_KEYWORDS	cell cycle	5	9.25926	5292, 79723, 81620, 23310, 9656	0.0842556	2.61905	0.898578
PCDH beta cluster set / background : human genome
	SP_PIR_KEYWORDS	DNA binding	9	16.6667	4798, 7594, 6659, 8370, 5467, 8360, 121504, 8362, 8361, 7639, 8364, 8294, 8336, 8363, 3233, 8366, 3232, 8365, 8359, 554313, 8368, 8367	3.89082e-06	9.42892	0.000505679
	SP_PIR_KEYWORDS	dna-binding	17	31.4815	4798, 56987, 7594, 6659, 9923, 653441, 1911, 8360, 8362, 121504, 8361, 8364, 8363, 8366, 4781, 8365, 554313, 8368, 8367, 8427, 81620, 8370, 4439, 5467, 8294, 7639, 8336, 3233, 3232, 8359, 10782	2.66079e-05	3.24168	0.00172804
	SP_PIR_KEYWORDS	nucleus	24	44.4444	4798, 56987, 79723, 7594, 6659, 10171, 9923, 653441, 1911, 8360, 8362, 121504, 8361, 8364, 8363, 8366, 4781, 8365, 8368, 554313, 8367, 9656, 8427, 81620, 57496, 8370, 22843, 5467, 7916, 5292, 8294, 7639, 8336, 23310, 3233, 3232, 8359, 10782	0.000484391	1.996	0.0207765
	SP_PIR_KEYWORDS	transcription regulation	13	24.0741	56987, 79723, 8427, 57496, 7594, 6659, 9923, 5467, 7639, 3233, 3232, 4781, 10782	0.00794845	2.28561	0.228452
	SP_PIR_KEYWORDS	Transcription	13	24.0741	56987, 79723, 8427, 57496, 7594, 6659, 9923, 5467, 7639, 3233, 3232, 4781, 10782	0.00941877	2.23595	0.218116
	SP_PIR_KEYWORDS	metal-binding	15	27.7778	8427, 200424, 7594, 5144, 333, 9923, 22843, 64943, 653441, 5467, 1911, 5292, 7639, 9427, 10782, 91543	0.0274086	1.7978	0.452364
	SP_PIR_KEYWORDS	alternative splicing	29	53.7037	4798, 50937, 79723, 56987, 200424, 7594, 5144, 1956, 27147, 55278, 9923, 64943, 22859, 54768, 10278, 4781, 9427, 9656, 57496, 22843, 23163, 4439, 5467, 9540, 7916, 790898, 7639, 51454, 10782, 23240	0.027559	1.37953	0.404882
	SP_PIR_KEYWORDS	phosphoprotein	28	51.8519	4798, 79723, 56987, 5144, 1956, 6659, 27147, 9923, 653441, 1911, 22859, 54768, 10278, 8360, 121504, 8362, 8361, 8364, 1978, 8363, 8366, 4781, 8365, 57610, 8368, 554313, 8367, 9656, 8427, 81620, 57496, 100133941, 8370, 23163, 7916, 5292, 790898, 8294, 8336, 23310, 51454, 8359, 23240	0.0343016	1.37322	0.432881
	SP_PIR_KEYWORDS	cell cycle	5	9.25926	5292, 79723, 81620, 23310, 9656	0.037947	3.86338	0.428102
	SP_PIR_KEYWORDS	citrullination	2	3.7037	8370, 8360, 121504, 8362, 8361, 8364, 8294, 8336, 8363, 8366, 8365, 8359, 554313, 8368, 8367	0.0589279	32.3822	0.545956
	SP_PIR_KEYWORDS	chromosomal protein	3	5.55556	79723, 8370, 8360, 121504, 8362, 8361, 8364, 8294, 8336, 8363, 8366, 8365, 8359, 554313, 8368, 8367	0.0605899	7.36973	0.522253
	SP_PIR_KEYWORDS	zinc finger	3	5.55556	7594, 7639, 5467	0.0665624	6.98439	0.525841
	SP_PIR_KEYWORDS	ubl conjugation	5	9.25926	81620, 1956, 8370, 23163, 8360, 121504, 8362, 8361, 8364, 8294, 8336, 8363, 8366, 8365, 8359, 554313, 8368, 8367	0.0783226	3.02894	0.557626
	SP_PIR_KEYWORDS	polymorphism	38	70.3704	50937, 200424, 7594, 55278, 9923, 64943, 54768, 8360, 8362, 8361, 8364, 8363, 8366, 8365, 8368, 8367, 9656, 401251, 81620, 375790, 22843, 54898, 23163, 9540, 164, 7639, 8294, 23310, 8359, 56987, 79723, 1956, 27147, 653441, 5613, 22859, 1911, 10278, 121504, 9427, 554313, 26011, 8427, 64760, 100133941, 8370, 4439, 7916, 5292, 790898, 3232, 23240, 91543	0.0931413	1.17193	0.59661
	GOTERM_CC_ALL	nucleus	27	50	4798, 79723, 56987, 7594, 6659, 1956, 10171, 9923, 653441, 1911, 8360, 121504, 8362, 8361, 8364, 1978, 8363, 8366, 4781, 8365, 8368, 554313, 8367, 9656, 8427, 81620, 57496, 8370, 22843, 5467, 4439, 7916, 5292, 7639, 8294, 8336, 23310, 3233, 3232, 10782, 8359	0.000299558	1.83914	0.0399271
	GOTERM_CC_ALL	intracellular part	40	74.0741	4798, 7594, 6659, 8534, 9923, 333, 8360, 8362, 11013, 8361, 8364, 1978, 8363, 8366, 8365, 286527, 8368, 8367, 9656, 401251, 81620, 57496, 22843, 54898, 23163, 164, 7639, 8294, 23310, 8359, 56987, 79723, 1956, 5144, 10171, 653441, 1911, 10278, 121504, 4781, 57610, 554313, 8427, 100133941, 8370, 4439, 5467, 7916, 5292, 8336, 3233, 51454, 3232, 10782, 91543	0.00218705	1.30206	0.138329
	GOTERM_CC_ALL	intracellular organelle	36	66.6667	4798, 7594, 6659, 8534, 9923, 8360, 8362, 8361, 11013, 8364, 8363, 1978, 8366, 8365, 8368, 286527, 8367, 9656, 81620, 57496, 22843, 54898, 23163, 164, 7639, 8294, 23310, 8359, 56987, 79723, 1956, 5144, 10171, 653441, 1911, 121504, 4781, 57610, 554313, 8427, 100133941, 8370, 4439, 5467, 7916, 5292, 8336, 3233, 3232, 10782, 91543	0.00236222	1.38685	0.101667
	GOTERM_CC_ALL	organelle	36	66.6667	4798, 7594, 6659, 8534, 9923, 8360, 8362, 8361, 11013, 8364, 8363, 1978, 8366, 8365, 8368, 286527, 8367, 9656, 81620, 57496, 22843, 54898, 23163, 164, 7639, 8294, 23310, 8359, 56987, 79723, 1956, 5144, 10171, 653441, 1911, 121504, 4781, 57610, 554313, 8427, 100133941, 8370, 4439, 5467, 7916, 5292, 8336, 3233, 3232, 10782, 91543	0.00243649	1.385	0.0795954
	GOTERM_CC_ALL	clathrin adaptor complex	3	5.55556	164, 1956, 23163	0.00302611	35.7751	0.0791287
	GOTERM_CC_ALL	AP-type membrane coat adaptor complex	3	5.55556	164, 1956, 23163	0.00323644	34.5826	0.0708438
	GOTERM_CC_ALL	clathrin coat	3	5.55556	164, 1956, 23163	0.00542484	26.602	0.100291
	GOTERM_CC_ALL	intracellular	40	74.0741	4798, 7594, 6659, 8534, 9923, 333, 8360, 8362, 11013, 8361, 8364, 1978, 8363, 8366, 8365, 286527, 8368, 8367, 9656, 401251, 81620, 57496, 22843, 54898, 23163, 164, 7639, 8294, 23310, 8359, 56987, 79723, 1956, 5144, 10171, 653441, 1911, 10278, 121504, 4781, 57610, 554313, 8427, 100133941, 8370, 4439, 5467, 7916, 5292, 8336, 3233, 51454, 3232, 10782, 91543	0.00562701	1.25812	0.0914718
	GOTERM_CC_ALL	intracellular membrane-bounded organelle	32	59.2593	4798, 79723, 56987, 7594, 6659, 1956, 8534, 10171, 9923, 653441, 1911, 8360, 121504, 8362, 8361, 8364, 1978, 8363, 8366, 4781, 8365, 8368, 554313, 8367, 9656, 8427, 81620, 57496, 8370, 22843, 23163, 54898, 5467, 4439, 7916, 5292, 164, 8294, 7639, 8336, 23310, 3233, 3232, 10782, 8359, 91543	0.00850225	1.38642	0.12105
	GOTERM_CC_ALL	membrane-bounded organelle	32	59.2593	4798, 79723, 56987, 7594, 6659, 1956, 8534, 10171, 9923, 653441, 1911, 8360, 121504, 8362, 8361, 8364, 1978, 8363, 8366, 4781, 8365, 8368, 554313, 8367, 9656, 8427, 81620, 57496, 8370, 22843, 23163, 54898, 5467, 4439, 7916, 5292, 164, 8294, 7639, 8336, 23310, 3233, 3232, 10782, 8359, 91543	0.00863916	1.38521	0.111307
	GOTERM_CC_ALL	coated membrane	3	5.55556	164, 1956, 23163	0.0136973	16.4679	0.156773
	GOTERM_CC_ALL	membrane coat	3	5.55556	164, 1956, 23163	0.0136973	16.4679	0.156773
	GOTERM_CC_ALL	chromosomal part	5	9.25926	79723, 8370, 4439, 8360, 121504, 8362, 8361, 8364, 8294, 8336, 23310, 8363, 8366, 8365, 8359, 554313, 8368, 8367	0.0232616	4.47961	0.234132
	GOTERM_CC_ALL	intracellular non-membrane-bounded organelle	14	25.9259	79723, 5144, 10171, 653441, 1911, 8360, 8362, 121504, 11013, 8361, 8364, 8363, 8366, 4781, 8365, 286527, 554313, 8368, 57610, 8367, 9656, 8370, 22843, 4439, 8294, 8336, 23310, 8359, 10782	0.0242875	1.86501	0.226803
	GOTERM_CC_ALL	non-membrane-bounded organelle	14	25.9259	79723, 5144, 10171, 653441, 1911, 8360, 8362, 121504, 11013, 8361, 8364, 8363, 8366, 4781, 8365, 286527, 554313, 8368, 57610, 8367, 9656, 8370, 22843, 4439, 8294, 8336, 23310, 8359, 10782	0.0242875	1.86501	0.226803
	GOTERM_CC_ALL	nuclear part	11	20.3704	79723, 10171, 653441, 1911, 8360, 8362, 121504, 8361, 8364, 8363, 8366, 8365, 4781, 8368, 554313, 8367, 9656, 81620, 8370, 22843, 4439, 8294, 23310, 8359, 10782	0.0284382	2.08786	0.244413
	GOTERM_CC_ALL	intracellular organelle part	19	35.1852	79723, 1956, 5144, 10171, 8534, 653441, 1911, 8360, 8362, 121504, 8361, 8364, 8363, 8366, 4781, 8365, 554313, 57610, 8368, 8367, 9656, 81620, 100133941, 8370, 22843, 23163, 4439, 164, 8294, 8336, 23310, 8359, 10782	0.0340334	1.55519	0.269439
	GOTERM_CC_ALL	organelle part	19	35.1852	79723, 1956, 5144, 10171, 8534, 653441, 1911, 8360, 8362, 121504, 8361, 8364, 8363, 8366, 4781, 8365, 554313, 57610, 8368, 8367, 9656, 81620, 100133941, 8370, 22843, 23163, 4439, 164, 8294, 8336, 23310, 8359, 10782	0.0360442	1.54568	0.268043
	GOTERM_CC_ALL	chromosome	5	9.25926	79723, 8370, 4439, 8360, 121504, 8362, 8361, 8364, 8294, 8336, 23310, 8363, 8366, 8365, 8359, 554313, 8368, 8367	0.0404905	3.75898	0.281554
	GOTERM_CC_ALL	nuclear chromosome part	3	5.55556	79723, 23310, 4439	0.0466224	8.50392	0.277227
	GOTERM_CC_ALL	nuclear chromosome	3	5.55556	79723, 23310, 4439	0.0767845	6.40419	0.403931
PCDH alpha+gamma cluster set/ background : PCDH all custer sets
	SP_PIR_KEYWORDS	disease mutation	21	14.3836	2562, 5167, 1374, 6622, 3651, 3621, 2263, 26121, 1438, 23562, 1593, 2235, 54982, 5573, 157680, 23092, 3643, 23414, 3077, 590, 5295	0.0269356	1.3125	0.999027
PCDH alpha+gamma cluster set/ background : human genome
	SP_PIR_KEYWORDS	phosphoprotein	81	55.4795	4208, 5167, 5127, 22837, 56674, 11099, 203522, 54557, 26121, 7301, 57130, 156, 79683, 23613, 10691, 3482, 50488, 3437, 5583, 10160, 6095, 4651, 3651, 5603, 2263, 8028, 9813, 6252, 2889, 8729, 56898, 8452, 4026, 3643, 3911, 80031, 4649, 7204, 6934, 3742, 9980, 1374, 9369, 3709, 23154, 4701, 9887, 10087, 51616, 7041, 8148, 4586, 54477, 23092, 55970, 57198, 4325, 1266, 5151, 8428, 23246, 64761, 6622…	7.21464e-06	1.4897	0.00183805
	SP_PIR_KEYWORDS	kinase	18	12.3288	64781, 8428, 5127, 5165, 5603, 23043, 2263, 2870, 7301, 156, 23613, 50488, 5573, 23363, 3643, 7204, 5583, 4916	1.44354e-05	3.49473	0.00183883
	SP_PIR_KEYWORDS	phosphotransferase	10	6.84932	5127, 5165, 5573, 5603, 2263, 3643, 5583, 156, 5295, 4916	1.98114e-05	6.64559	0.00168257
	SP_PIR_KEYWORDS	growth factor receptor	4	2.73973	3482, 2263, 1438, 4916	0.000302512	29.6836	0.0191032
	SP_PIR_KEYWORDS	alternative splicing	75	51.3699	4208, 196403, 9649, 90293, 22837, 203522, 3621, 8638, 26121, 57130, 8840, 79683, 23613, 10691, 26268, 9048, 50488, 2676, 124491, 10160, 6095, 50863, 2263, 6252, 2889, 137994, 56898, 55364, 8452, 284001, 547, 3643, 80031, 23414, 4649, 7204, 10434, 6934, 2562, 9980, 1374, 9369, 3709, 23154, 51754, 9887, 8100, 10087, 1438, 7042, 7041, 283446, 80162, 8148, 54477, 23092, 57198, 3077, 4325, 5151, 8428,…	0.00121096	1.3379	0.0599256
	SP_PIR_KEYWORDS	cell adhesion	11	7.53425	9369, 50863, 1295, 4026, 7058, 51754, 3911, 7301, 8840, 8639, 460	0.00124368	3.48185	0.051515
	SP_PIR_KEYWORDS	atp-binding	21	14.3836	64781, 8428, 5127, 4651, 5165, 5603, 23043, 2263, 57130, 2870, 7301, 156, 283446, 50488, 57198, 547, 3643, 4649, 7204, 5583, 4916	0.00193524	2.11546	0.0681342
	SP_PIR_KEYWORDS	diabetes mellitus	4	2.73973	5167, 3651, 3643, 6934	0.00513672	11.3682	0.151389
	SP_PIR_KEYWORDS	autophosphorylation	4	2.73973	2263, 3643, 5583, 4916	0.00577389	10.9042	0.151315
	SP_PIR_KEYWORDS	serine/threonine-protein kinase	9	6.16438	8428, 5127, 50488, 5603, 23043, 2870, 7204, 5583, 156	0.0077283	3.15535	0.179496
	SP_PIR_KEYWORDS	actin-binding	7	4.79452	283446, 4651, 8507, 6711, 6853, 4649, 1266	0.0104788	3.78557	0.216669
	SP_PIR_KEYWORDS	guanine-nucleotide releasing factor	5	3.42466	10160, 8729, 2889, 9649, 7204	0.0127322	5.51969	0.238372
	SP_PIR_KEYWORDS	nucleotide-binding	22	15.0685	64781, 8428, 5127, 4651, 5165, 5603, 23043, 2263, 57130, 2870, 7301, 156, 283446, 50488, 5573, 57198, 547, 3643, 4649, 5583, 7204, 4916	0.0131488	1.74299	0.228663
	SP_PIR_KEYWORDS	disease mutation	21	14.3836	2562, 5167, 1374, 6622, 3651, 3621, 2263, 26121, 1438, 23562, 1593, 2235, 54982, 5573, 157680, 23092, 3643, 23414, 3077, 590, 5295	0.014101	1.76311	0.227921
	SP_PIR_KEYWORDS	chromosomal rearrangement	7	4.79452	7042, 8148, 4026, 23092, 8028, 23048, 23598	0.0181152	3.35138	0.267126
	SP_PIR_KEYWORDS	metal-binding	32	21.9178	196403, 9512, 5167, 9369, 22835, 3621, 57130, 8639, 79683, 23613, 10691, 7041, 8148, 57198, 7728, 4325, 5583, 5151, 6095, 6274, 64761, 1363, 8028, 4884, 1593, 2235, 6861, 4026, 3643, 23414, 4649, 23598	0.0293681	1.43824	0.378155
	SP_PIR_KEYWORDS	cell junction	8	5.47945	2562, 7041, 6861, 4026, 23092, 6853, 9568, 23562	0.0297652	2.67822	0.364446
	SP_PIR_KEYWORDS	transferase	18	12.3288	64781, 8428, 64761, 5127, 1374, 5165, 5603, 23043, 2263, 2870, 7301, 156, 79683, 50488, 3643, 5583, 7204, 4916	0.0298384	1.7248	0.348935
	SP_PIR_KEYWORDS	tpr repeat	5	3.42466	26268, 3437, 54557, 9887, 8100	0.0316122	4.17426	0.350219
	SP_PIR_KEYWORDS	ATP	6	4.10959	5127, 2263, 3643, 5583, 156, 4916	0.0317012	3.39601	0.336838
	SP_PIR_KEYWORDS	actin binding	3	2.05479	6711, 6853, 1266	0.0356103	10.0182	0.356156
	SP_PIR_KEYWORDS	tyrosine-specific protein kinase	3	2.05479	2263, 3643, 4916	0.0495662	8.34852	0.445254
	SP_PIR_KEYWORDS	tyrosine-protein kinase	4	2.73973	2263, 3643, 7301, 4916	0.0499538	4.81356	0.433426
	SP_PIR_KEYWORDS	myosin	3	2.05479	283446, 4651, 4649	0.0552307	7.85743	0.45319
	SP_PIR_KEYWORDS	wnt signaling pathway	4	2.73973	7041, 23043, 8840, 6934	0.0627549	4.37955	0.4837
	SP_PIR_KEYWORDS	serine/threonine-specific protein kinase	3	2.05479	5127, 5583, 156	0.0734678	6.67882	0.526873
	SP_PIR_KEYWORDS	motor protein	4	2.73973	283446, 4651, 547, 4649	0.0751006	4.04777	0.521611
	SP_PIR_KEYWORDS	calcium	11	7.53425	64781, 6274, 9369, 6861, 3709, 7058, 4884, 4325, 8639, 57419, 9813	0.0767245	1.82981	0.516644
	SP_PIR_KEYWORDS	transcription factor	3	2.05479	4208, 6095, 6934	0.0843198	6.16506	0.539097
	SP_PIR_KEYWORDS	Proto-oncogene	5	3.42466	8148, 23092, 8028, 8840, 23598	0.0927725	2.90383	0.562893
	GOTERM_CC_ALL	neuron projection	9	6.16438	2562, 7042, 6622, 6861, 3709, 23154, 9568, 156, 1266	0.00485279	3.40351	0.719073
	GOTERM_CC_ALL	cytoplasm	71	48.6301	196403, 9512, 9649, 5165, 199857, 11099, 8638, 156, 10691, 3482, 3196, 5583, 64781, 10160, 8028, 4884, 8629, 6252, 1593, 2889, 137994, 8729, 56898, 8452, 29842, 23363, 4026, 3643, 80031, 23414, 7204, 10434, 80776, 6934, 9980, 1374, 3709, 23154, 51754, 4701, 9887, 8100, 10087, 7042, 7041, 23092, 7728, 3077, 55973, 2173, 22822, 8428, 6622, 8507, 6711, 950, 6853, 9568, 23562, 80055, 2235, 54982, 557…	0.00745973	1.25463	0.623616
	GOTERM_CC_ALL	cell projection	12	8.21918	2562, 7042, 6622, 6861, 3709, 23154, 8100, 9568, 156, 80776, 1266, 2173	0.0181661	2.22669	0.797088
	GOTERM_CC_ALL	synapse	8	5.47945	2562, 5573, 6861, 3643, 6853, 9568, 156, 1266	0.0195896	2.91455	0.724978
	GOTERM_CC_ALL	intracellular organelle part	43	29.4521	4208, 9512, 9980, 1374, 5165, 3709, 4701, 8638, 26121, 8100, 10087, 51616, 7042, 7041, 283446, 3482, 1266, 8428, 22822, 23246, 4651, 4674, 8507, 6711, 6853, 440926, 8629, 6252, 80055, 1593, 3021, 8729, 137994, 2235, 54982, 3020, 5473, 51318, 547, 7058, 3643, 4649, 590, 80776, 6934	0.0329899	1.31629	0.82642
	GOTERM_CC_ALL	axon	5	3.42466	2562, 7042, 6622, 3709, 156	0.0340717	4.06709	0.778638
	GOTERM_CC_ALL	organelle part	43	29.4521	4208, 9512, 9980, 1374, 5165, 3709, 4701, 8638, 26121, 8100, 10087, 51616, 7042, 7041, 283446, 3482, 1266, 8428, 22822, 23246, 4651, 4674, 8507, 6711, 6853, 440926, 8629, 6252, 80055, 1593, 3021, 8729, 137994, 2235, 54982, 3020, 5473, 51318, 547, 7058, 3643, 4649, 590, 80776, 6934	0.0362171	1.30824	0.747272
	GOTERM_CC_ALL	membrane	67	45.8904	9512, 5167, 9649, 199857, 56674, 55744, 7301, 57130, 8639, 156, 79683, 3482, 81533, 2676, 124491, 5583, 64781, 10160, 50863, 2263, 6252, 1593, 137994, 8729, 29842, 23363, 4026, 3643, 80031, 4649, 2562, 3742, 9980, 1374, 9369, 3709, 50832, 51754, 4701, 10087, 1438, 7041, 23092, 57198, 55970, 3077, 4325, 57419, 55973, 22822, 6622, 1363, 6711, 950, 6853, 2870, 9568, 23562, 460, 80055, 2235, 54982, 6…	0.0374798	1.19259	0.712429
	GOTERM_CC_ALL	platelet alpha granule lumen	3	2.05479	7042, 5473, 7058	0.0393839	9.46341	0.68815
	GOTERM_CC_ALL	organelle membrane	15	10.274	9980, 9512, 22822, 1374, 3709, 6853, 4701, 10087, 6252, 1593, 80055, 8729, 137994, 2235, 3643	0.0411148	1.77007	0.665721
	GOTERM_CC_ALL	membrane-enclosed lumen	22	15.0685	4208, 22822, 9512, 8428, 23246, 5165, 8507, 6711, 8638, 26121, 7042, 51616, 1593, 7041, 2235, 3482, 54982, 5473, 51318, 7058, 590, 6934	0.0434281	1.53305	0.651277
	GOTERM_CC_ALL	cytoplasmic membrane-bounded vesicle lumen	3	2.05479	7042, 5473, 7058	0.0447698	8.81818	0.630725
	GOTERM_CC_ALL	nuclear envelope lumen	2	1.36986	3482, 590	0.0451483	43.1111	0.604474
	GOTERM_CC_ALL	plasma membrane part	25	17.1233	2562, 3742, 5167, 9369, 7301, 156, 1438, 7041, 3482, 2676, 23092, 55970, 3077, 4325, 6711, 950, 6853, 9568, 23562, 6861, 23363, 4026, 3643, 23048, 4916	0.045891	1.4677	0.583468
	GOTERM_CC_ALL	cell junction	9	6.16438	2562, 7041, 6861, 23363, 4026, 23092, 6853, 9568, 23562	0.0459512	2.2471	0.558909
	GOTERM_CC_ALL	vesicle lumen	3	2.05479	7042, 5473, 7058	0.0485028	8.43478	0.555601
	GOTERM_CC_ALL	cytoplasmic vesicle part	5	3.42466	7042, 22822, 5473, 7058, 6853	0.0558574	3.45811	0.586235
	GOTERM_CC_ALL	cytoplasmic vesicle	10	6.84932	7042, 22822, 3482, 6861, 5473, 7058, 6853, 3077, 23048, 4884	0.058565	2.01454	0.583169
	GOTERM_CC_ALL	intracellular part	91	62.3288	4208, 9512, 196403, 9649, 22835, 5165, 199857, 11099, 3621, 8638, 26121, 156, 10691, 10586, 3482, 26268, 3196, 5583, 10160, 64781, 6095, 4651, 3651, 8028, 4884, 8629, 6252, 1593, 2889, 8729, 137994, 56898, 8452, 23363, 29842, 4026, 547, 3643, 80031, 23414, 4649, 7204, 10434, 80776, 6934, 9980, 1374, 3709, 23154, 51754, 4701, 9887, 10087, 8100, 7042, 51616, 7041, 283446, 8148, 23092, 7728, 3077, 1…	0.0587118	1.10781	0.564456
	GOTERM_CC_ALL	cytoplasmic part	47	32.1918	9512, 9980, 1374, 199857, 5165, 3709, 51754, 4701, 8100, 10087, 156, 7042, 3482, 3077, 55973, 8428, 22822, 6622, 6711, 950, 6853, 4884, 23562, 6252, 1593, 80055, 2889, 8729, 137994, 2235, 56898, 5573, 54982, 6861, 8452, 5473, 51318, 23363, 7058, 3643, 23048, 590, 5295, 7204, 10434, 80776, 6934	0.0603522	1.24181	0.556192
	GOTERM_CC_ALL	cytoplasmic membrane-bounded vesicle	9	6.16438	7042, 22822, 3482, 6861, 5473, 7058, 6853, 23048, 4884	0.061064	2.11636	0.543012
	GOTERM_CC_ALL	organelle lumen	21	14.3836	4208, 22822, 9512, 8428, 23246, 5165, 8507, 6711, 8638, 26121, 7042, 51616, 1593, 7041, 2235, 54982, 5473, 51318, 7058, 590, 6934	0.0619608	1.49231	0.531791
	GOTERM_CC_ALL	M band	2	1.36986	23363, 6711	0.0669583	28.7407	0.544548
	GOTERM_CC_ALL	platelet alpha granule	3	2.05479	7042, 5473, 7058	0.0687212	6.92857	0.538956
	GOTERM_CC_ALL	membrane-bounded vesicle	9	6.16438	7042, 22822, 3482, 6861, 5473, 7058, 6853, 23048, 4884	0.0708017	2.0493	0.53543
	GOTERM_CC_ALL	vesicle	10	6.84932	7042, 22822, 3482, 6861, 5473, 7058, 6853, 3077, 23048, 4884	0.072377	1.93035	0.529608
	GOTERM_CC_ALL	mitochondrial inner membrane	6	4.10959	1593, 137994, 9512, 2235, 1374, 4701	0.0865881	2.53595	0.583344
	GOTERM_CC_ALL	myosin complex	3	2.05479	283446, 4651, 4649	0.0888422	5.96923	0.579898
	GOTERM_CC_ALL	mitochondrial matrix	5	3.42466	1593, 9512, 2235, 5165, 51318	0.0972447	2.84875	0.601773
	GOTERM_CC_ALL	mitochondrial lumen	5	3.42466	1593, 9512, 2235, 5165, 51318	0.0972447	2.84875	0.601773
